# Supplementary material for: Detection and molecular typing of epidemic Brucella strains among camels, sheep, and cattle in Xinjiang, China
Source: PLoS One. 2024 Oct 17;19(10):e0311933. doi: 10.1371/journal.pone.0311933 (PMC11486385; doi:10.1371/journal.pone.0311933)
Supplement: S1 File — (ZIP) [file pone.0311933.s001.zip]

Archive with 5 entries (4 files):
- supporting information zip/fig1.pdf
- supporting information zip/fig2.pdf
- supporting information zip/fig3.pdf
- supporting information zip/fig4.pdf
- supporting information zip/
